# Supplementary material for: In Situ Investigation of the Phase Transition at the Surface of Thermoelectric PbTe with van der Waals Control
Source: Research (Wash D C). 2022 Mar 26;2022:9762401. doi: 10.34133/2022/9762401 (PMC8978022; doi:10.34133/2022/9762401)
Supplement: Supplementary Materials — Figure S1: HAADF images and atomic level element distribution map. Figure S2: comparison of samples before and after heating. Figure S3: PbTe particles with structure of orthorhombic. Figure S4: element information of the restructured samples. Figure S5: the TEM images of PbTe of different regions at elevated temperature. Figure S6: the TEM image of PbTe, in which the two particles are connected by a “neck.” Figure S7: the evolution of the PbTe particles under continuous heating at 400°C. Figure S8: the growth process of the PbTe particles with the comparison of size effect. Figure S9: the analysis of the relative position between the substrate and formed particles. Figure S10: the HAADF images of the relative position between the substrate and formed particles. Figure S11: nucleation and growth during phase transition of PbTe at elevated temperature (400°C) with low electron beam intensity. Figure S12: the investigation of the effects of the electron beam irradiation. Movie 1: process of geometric-structure transformation of the crystal nucleus at elevated temperature of 400°C. Movie 2: movement process of nanoparticles during the phase transition at elevated temperature of 400°C. [file 9762401.f1.zip]

Archive with 3 entries (3 files):
- movie 1.avi
- movie 2.avi
- Supporting-Information.docx
